# Supplementary material for: The biomechanics of chewing and suckling in the infant: A potential mechanism for physiologic metopic suture closure
Source: PLoS Comput Biol. 2023 Jun 22;19(6):e1011227. doi: 10.1371/journal.pcbi.1011227 (PMC10321651; doi:10.1371/journal.pcbi.1011227)
Supplement: S1 Table — (XLSX) [file pcbi.1011227.s001.xlsx]

## Sheet: Supplementary Table 1
					Suture			Cranium
	Model	Metopic suture classification	Age	Gender	Nodes	Elements	Volume	Nodes	Elements	Volume
	A1	Fully patent	3 mos.	F	69368	323481	10861	124833	516186	116541
	A2	Fully patent, narrowing	3 mos.	M	39620	185951	8473	242112	937008	161405
	B1	Partially closed	5 mos.	F	32478	132970	4366	433190	2467091	135833
	B2	Partially closed	3 mos.	M	25302	101261	4235	162025	696901	149392
	C1	Fully closed	7 mos.	M	47494	254502	13786	94843	409804	162638
	C2	Fully closed	3 yrs.	F	14925	268998	13845	101817	1037587	312198
	X1	Isolated metopic craniosynostosis	3 mos.	M	28365	138945	7900	174570	712970	145702
	X2	Isolated metopic craniosynostosis	8 mos.	F	9765	147110	8744	59109	632386	214974
