# Supplementary material for: The biomechanics of chewing and suckling in the infant: A potential mechanism for physiologic metopic suture closure
Source: PLoS Comput Biol. 2023 Jun 22;19(6):e1011227. doi: 10.1371/journal.pcbi.1011227 (PMC10321651; doi:10.1371/journal.pcbi.1011227)
Supplement: S2 Table — Negative palatal pressure of 87mmHg was applied over surface of palate, total resulting force included here. (XLSX) [file pcbi.1011227.s002.xlsx]

## Sheet: Supplementary Table 2
		Unit vectors					Right sided chew				Suckling
		uX	uY	uZ	Cross sectional area (cm^2)	Max Force (N)	EMG activation factors	Force, X (N)	Force, Y (N)	Force, Z (N)	EMG activation factors	Force, X (N)	Force, Y (N)	Force, Z (N)	Palate surface area (mm2)	Total force applied to palate (87mmHg applied to surface area)
	Model A1
	Anterior temporalis (L)	-0.9794	-0.1086	-0.1703	1.4732	33.1463	0.51	-16.5564	-1.8354	-2.878	0.51	-16.5564	-1.8354	-2.878
	Anterior temporalis (R)	-0.9369	0.0302	0.3483	1.4732	33.1463	0.65	-20.1853	0.6517	7.5047	0.51	-15.8377	0.5113	5.8883
	Deep masseter (L)	-0.3331	-0.9425	-0.0283	0.5179	11.6531	0.2	-0.7762	-2.1966	-0.066	0.7	-2.7169	-7.6879	-0.231
	Deep masseter (R)	-0.4974	-0.8098	0.3111	0.5179	11.6531	0.56	-3.2459	-5.2846	2.0302	0.7	-4.0574	-6.6058	2.5377
	Medial pterygoid (L)	-0.6844	-0.3227	0.6538	0.94	21.15	0.47	-6.8031	-3.2077	6.4994	0.7	-10.1322	-4.7773	9.6799
	Medial pterygoid (R)	-0.8257	-0.0497	-0.5619	0.94	21.15	0.97	-16.9403	-1.0203	-11.527	0.7	-12.2249	-0.7362	-8.3184
	Posterior temporalis (L)	-0.772	0.5649	-0.2912	1.0618	23.8912	0.54	-9.96	7.2885	-3.7574	0.51	-9.4067	6.8835	-3.5487
	Posterior temporalis (R)	-0.7036	0.6375	0.314	1.0618	23.8912	0.54	-9.0775	8.2241	4.0504	0.51	-8.5732	7.7672	3.8254
	Superficial masseter (L)	-0.758	-0.6115	-0.2271	1.0121	22.7719	0.2	-3.4522	-2.7849	-1.0341	0.7	-12.0826	-9.7471	-3.6194
	Superficial masseter (R)	-0.8079	-0.3748	0.4548	1.0121	22.7719	0.56	-10.3023	-4.7797	5.7998	0.7	-12.8779	-5.9747	7.2497
	Palate														309	3.5841
	Model A2
	Anterior temporalis (L)	-0.9483	-0.1322	-0.2886	1.0936	24.6056	0.51	-11.9	-1.6588	-3.621	0.51	-11.9	-1.6588	-3.621
	Anterior temporalis (R)	-0.9618	-0.1846	0.202	1.0936	24.6056	0.65	-15.3832	-2.9517	3.2315	0.51	-12.0699	-2.316	2.5355
	Deep masseter (L)	-0.3103	-0.9492	-0.0518	0.4353	9.7941	0.2	-0.6078	-1.8594	-0.1014	0.7	-2.1274	-6.5078	-0.3549
	Deep masseter (R)	-0.2998	-0.9527	-0.0495	0.4353	9.7941	0.56	-1.6445	-5.2253	-0.2715	0.7	-2.0556	-6.5316	-0.3394
	Medial pterygoid (L)	-0.7757	-0.3849	0.5001	0.9465	21.2964	0.47	-7.7644	-3.8527	5.0058	0.7	-11.5639	-5.738	7.4554
	Medial pterygoid (R)	-0.7762	-0.3268	-0.5392	0.9465	21.2964	0.97	-16.0339	-6.7517	-11.1381	0.7	-11.5709	-4.8724	-8.0378
	Posterior temporalis (L)	-0.7899	0.4635	-0.4014	0.7882	17.7352	0.54	-7.5653	4.4391	-3.8445	0.51	-7.145	4.1925	-3.6309
	Posterior temporalis (R)	-0.8336	0.4306	0.3459	0.7882	17.7352	0.54	-7.9836	4.1239	3.3129	0.51	-7.54	3.8948	3.1288
	Superficial masseter (L)	-0.6394	-0.7378	-0.2162	0.8506	19.1392	0.2	-2.4477	-2.8243	-0.8276	0.7	-8.5668	-9.8849	-2.8966
	Superficial masseter (R)	-0.6235	-0.7744	0.1072	0.8506	19.1392	0.56	-6.6829	-8.3002	1.1494	0.7	-8.3536	-10.3752	1.4367
	Palate														282	3.2763
	Model B1
	Anterior temporalis (L)	-0.9673	-0.1667	-0.1909	1.2031	27.07	0.51	-13.3549	-2.3016	-2.6356	0.51	-13.3549	-2.3016	-2.6356
	Anterior temporalis (R)	-0.9367	-0.2916	0.1936	1.2031	27.07	0.65	-16.4823	-5.1313	3.4064	0.51	-12.9323	-4.0261	2.6727
	Deep masseter (L)	-0.5281	-0.8293	-0.1829	0.6009	13.52	0.2	-1.4279	-2.2424	-0.4946	0.7	-4.9975	-7.8483	-1.7309
	Deep masseter (R)	-0.518	-0.8408	0.1575	0.6009	13.52	0.56	-3.9215	-6.3658	1.1923	0.7	-4.9019	-7.9572	1.4903
	Medial pterygoid (L)	-0.7056	-0.3784	0.5991	1.0049	22.61	0.47	-7.4981	-4.0215	6.3665	0.7	-11.1674	-5.9894	9.4821
	Medial pterygoid (R)	-0.6483	-0.4081	-0.6428	1.0049	22.61	0.97	-14.2181	-8.9502	-14.0975	0.7	-10.2605	-6.4589	-10.1734
	Posterior temporalis (L)	-0.8785	0.3213	-0.3535	0.8671	19.51	0.54	-9.2555	3.3849	-3.7245	0.51	-8.7413	3.1968	-3.5176
	Posterior temporalis (R)	-0.8947	0.2462	0.3726	0.8671	19.51	0.54	-9.4265	2.5943	3.925	0.51	-8.9028	2.4501	3.707
	Superficial masseter (L)	-0.7179	-0.6339	-0.2877	1.1742	26.42	0.2	-3.7935	-3.3495	-1.5201	0.7	-13.2772	-11.7233	-5.3205
	Superficial masseter (R)	-0.7118	-0.6336	0.303	1.1742	26.42	0.56	-10.532	-9.3747	4.4823	0.7	-13.1649	-11.7184	5.6029
	Palate														416	4.8252
	Model B2
	Anterior temporalis (L)	-0.9032	-0.2857	-0.3204	1.3367	30.0759	0.51	-13.8534	-4.3822	-4.9148	0.51	-13.8534	-4.3822	-4.9148
	Anterior temporalis (R)	-0.9265	-0.2817	0.2494	1.3367	30.0759	0.65	-18.1132	-5.5066	4.8748	0.51	-14.2119	-4.3205	3.8249
	Deep masseter (L)	-0.4179	-0.9015	-0.1128	0.5897	13.2675	0.2	-1.1089	-2.3921	-0.2992	0.7	-3.881	-8.3722	-1.0472
	Deep masseter (R)	-0.4107	-0.9112	0.0325	0.5897	13.2675	0.56	-3.0512	-6.7701	0.2415	0.7	-3.814	-8.4626	0.3019
	Medial pterygoid (L)	-0.8542	-0.3329	0.3995	1.0412	23.4269	0.47	-9.4051	-3.665	4.3984	0.7	-14.0076	-5.4585	6.5508
	Medial pterygoid (R)	-0.8499	-0.248	-0.465	1.0412	23.4269	0.97	-19.3132	-5.6347	-10.5657	0.7	-13.9374	-4.0663	-7.6247
	Posterior temporalis (L)	-0.8448	0.2881	-0.451	0.9635	21.6781	0.54	-9.8889	3.3725	-5.2791	0.51	-9.3395	3.1851	-4.9859
	Posterior temporalis (R)	-0.8607	0.313	0.4015	0.9635	21.6781	0.54	-10.0757	3.6645	4.6995	0.51	-9.516	3.4609	4.4384
	Superficial masseter (L)	-0.6727	-0.7124	-0.2001	1.1523	25.9268	0.2	-3.488	-3.6939	-1.0378	0.7	-12.2079	-12.9287	-3.6322
	Superficial masseter (R)	-0.663	-0.7278	0.1753	1.1523	25.9268	0.56	-9.6268	-10.5663	2.5456	0.7	-12.0334	-13.2079	3.182
	Palate														261	3.0291
	Model C1
	Anterior temporalis (L)	-0.8748	-0.375	-0.3068	1.8082	40.6835	0.51	-18.1507	-7.7798	-6.3665	0.51	-18.1507	-7.7798	-6.3665
	Anterior temporalis (R)	-0.821	-0.4491	0.3524	1.8082	40.6835	0.65	-21.7112	-11.8773	9.3194	0.51	-17.035	-9.3191	7.3122
	Deep masseter (L)	-0.2135	-0.9435	-0.2535	0.5201	11.7021	0.2	-0.4997	-2.2082	-0.5932	0.7	-1.749	-7.7286	-2.0762
	Deep masseter (R)	-0.177	-0.9595	0.2192	0.5201	11.7021	0.56	-1.1598	-6.2877	1.4365	0.7	-1.4498	-7.8597	1.7956
	Medial pterygoid (L)	-0.8248	-0.3007	0.4788	1.1444	25.7499	0.47	-9.9825	-3.6397	5.7941	0.7	-14.8676	-5.4208	8.6295
	Medial pterygoid (R)	-0.8574	-0.1907	-0.4781	1.1444	25.7499	0.97	-21.4144	-4.7633	-11.9417	0.7	-15.4537	-3.4374	-8.6177
	Posterior temporalis (L)	-0.8914	0.1987	-0.4074	1.3033	29.3238	0.54	-14.1148	3.1469	-6.4508	0.51	-13.3306	2.9721	-6.0924
	Posterior temporalis (R)	-0.8418	0.1239	0.5254	1.3033	29.3238	0.54	-13.3299	1.9617	8.3192	0.51	-12.5893	1.8527	7.857
	Superficial masseter (L)	-0.5615	-0.7791	-0.2789	1.0163	22.8678	0.2	-2.5679	-3.5632	-1.2755	0.7	-8.9876	-12.4713	-4.4642
	Superficial masseter (R)	-0.6229	-0.6806	0.3857	1.0163	22.8678	0.56	-7.9771	-8.7157	4.9391	0.7	-9.9713	-10.8947	6.1739
	Palate														341	3.9602
	Model C2
	Anterior temporalis (L)	-0.9254	-0.3281	-0.1899	1.9622	44.1502	0.51	-20.8358	-7.3877	-4.2767	0.51	-20.8358	-7.3877	-4.2767
	Anterior temporalis (R)	-0.9482	-0.2298	0.2195	1.9622	44.1502	0.65	-27.2106	-6.5939	6.2978	0.51	-21.3498	-5.1736	4.9413
	Deep masseter (L)	-0.4037	-0.9073	-0.1178	0.7	15.7507	0.2	-1.2717	-2.8581	-0.371	0.7	-4.451	-10.0032	-1.2984
	Deep masseter (R)	-0.5506	-0.8156	0.1779	0.7	15.7507	0.56	-4.8568	-7.1936	1.5695	0.7	-6.071	-8.992	1.9618
	Medial pterygoid (L)	-0.7295	-0.4627	0.5037	1.6207	36.4646	0.47	-12.5032	-7.9299	8.632	0.7	-18.6218	-11.8104	12.8562
	Medial pterygoid (R)	-0.7487	-0.4863	-0.4505	1.6207	36.4646	0.97	-26.4824	-17.2019	-15.9332	0.7	-19.111	-12.4137	-11.4982
	Posterior temporalis (L)	-0.89	0.2921	-0.3502	1.4143	31.8226	0.54	-15.2935	5.0187	-6.0181	0.51	-14.4439	4.7399	-5.6838
	Posterior temporalis (R)	-0.874	0.3566	0.3302	1.4143	31.8226	0.54	-15.0185	6.1278	5.6737	0.51	-14.1841	5.7874	5.3585
	Superficial masseter (L)	-0.7771	-0.5487	-0.3083	1.368	30.7794	0.2	-4.7837	-3.3778	-1.8978	0.7	-16.7429	-11.8224	-6.6422
	Superficial masseter (R)	-0.8292	-0.4567	0.3223	1.368	30.7794	0.56	-14.2929	-7.8713	5.5544	0.7	-17.8661	-9.8391	6.9431
	Palate														623	7.2334
	Model X1
	Anterior temporalis (L)	-0.9598	-0.2327	-0.157	1.3279	29.8775	0.51	-14.6246	-3.5464	-2.3929	0.51	-14.6246	-3.5464	-2.3929
	Anterior temporalis (R)	-0.9345	-0.3269	0.1407	1.3279	29.8775	0.65	-18.1485	-6.3491	2.7333	0.51	-14.2396	-4.9816	2.1446
	Deep masseter (L)	-0.2556	-0.9639	-0.0746	0.3859	8.6827	0.2	-0.4439	-1.6738	-0.1295	0.7	-1.5536	-5.8585	-0.4532
	Deep masseter (R)	-0.3301	-0.9346	0.1326	0.3859	8.6827	0.56	-1.6052	-4.5442	0.6449	0.7	-2.0065	-5.6802	0.8061
	Medial pterygoid (L)	-0.7997	-0.2638	0.5393	1.175	26.4375	0.47	-9.9372	-3.2782	6.7009	0.7	-14.8	-4.8824	9.98
	Medial pterygoid (R)	-0.754	-0.3086	-0.5798	1.175	26.4375	0.97	-19.3369	-7.9141	-14.8689	0.7	-13.9544	-5.7111	-10.7302
	Posterior temporalis (L)	-0.8892	0.3267	-0.3201	0.9571	21.535	0.54	-10.3409	3.7997	-3.723	0.51	-9.7664	3.5886	-3.5162
	Posterior temporalis (R)	-0.8938	0.304	0.3297	0.9571	21.535	0.54	-10.3937	3.5357	3.8344	0.51	-9.8163	3.3392	3.6213
	Superficial masseter (L)	-0.6092	-0.7676	-0.1992	0.7541	16.9673	0.2	-2.0674	-2.6047	-0.6761	0.7	-7.2358	-9.1165	-2.3662
	Superficial masseter (R)	-0.6648	-0.6973	0.2681	0.7541	16.9673	0.56	-6.3164	-6.6254	2.5473	0.7	-7.8956	-8.2818	3.1841
	Palate														342	3.9692
	Model X2
	Anterior temporalis (L)	-0.9718	-0.1077	-0.2099	1.1884	26.7393	0.51	-13.2522	-1.469	-2.8621	0.51	-13.2522	-1.469	-2.8621
	Anterior temporalis (R)	-0.9673	-0.1364	0.2139	1.1884	26.7393	0.65	-16.8118	-2.3714	3.718	0.51	-13.1908	-1.8606	2.9172
	Deep masseter (L)	-0.4901	-0.8629	-0.1233	0.4976	11.1961	0.2	-1.0974	-1.9322	-0.2762	0.7	-3.8409	-6.7628	-0.9666
	Deep masseter (R)	-0.5243	-0.8311	0.1858	0.4976	11.1961	0.56	-3.287	-5.2105	1.1647	0.7	-4.1087	-6.5132	1.4559
	Medial pterygoid (L)	-0.7851	-0.2135	0.5815	0.73	16.425	0.47	-6.0605	-1.648	4.4887	0.7	-9.0263	-2.4545	6.6853
	Medial pterygoid (R)	-0.7173	-0.226	-0.6591	0.73	16.425	0.97	-11.4276	-3.6	-10.5017	0.7	-8.2468	-2.5979	-7.5785
	Posterior temporalis (L)	-0.813	0.4758	-0.3357	0.8566	19.2732	0.54	-8.4612	4.9519	-3.4933	0.51	-7.9911	4.6768	-3.2993
	Posterior temporalis (R)	-0.822	0.4712	0.32	0.8566	19.2732	0.54	-8.5545	4.9038	3.3301	0.51	-8.0792	4.6313	3.1451
	Superficial masseter (L)	-0.8116	-0.5552	-0.1815	0.9724	21.8789	0.2	-3.5516	-2.4296	-0.7943	0.7	-12.4305	-8.5036	-2.7801
	Superficial masseter (R)	-0.8214	-0.5254	0.222	0.9724	21.8789	0.56	-10.0637	-6.4372	2.7202	0.7	-12.5796	-8.0466	3.4003
	Palate														572	6.6346
